# Supplementary material for: Single-cell omics: A new direction for functional genetic research in human diseases and animal models
Source: Front Genet. 2023 Jan 4;13:1100016. doi: 10.3389/fgene.2022.1100016 (PMC9846559; doi:10.3389/fgene.2022.1100016)
Supplement: Supplementary file 1 [file Table1.XLSX]

## Sheet: Table S1.isolating single cells
Table S1. The methods for isolating single cells.
Method	Mechanism	Advantages	Limitation	Spatial information	Cell type	Througput	Automation level	Feature	Reference
Manual micromanipulation	Micropipette aspiration	Capture specific cells manually，low cost，good cell integrity	Labor intensive and low-throughput,skilled techniciam required	×	Suspesion	Low	Manual	Capturing specific cells by operator manipulatlion	Hu P et al., 2016, Cell Dev. Biol.
Raman tweezers	Optical tweezers and Raman spectroscopy			×	Suspesion	Low	Manual		Snook RD et al., 2009, Integr. Biol.
Patch clamp	Ionic current			×	Suspesion	Low	Manual		Cadwell CR et al., 2016, Nat. Biotechnol.
Micropipetting	Micropipette aspiration			×	Suspesion	Low	Manual		Cadwell CR et al., 2016, Nat. Biotechnol.
Microwell dilution	Micropipette aspiration			×	Suspesion	Low	Manual
Mouth straw	Micropipette aspiration			×	Suspesion	Low	Manual
Limiting dilution	Micropipette aspiration	Simple, gentle, reproducible and cost-efficient	Lacking the controlled isolation,sorting and need proof of single-cell presence,skilled techniciam required，low efficiency	×	Suspesion	Considerable	Manual or automatic	Limilting dilution in great number depend on statistical distribution	Gross, A et al., 2015, Int. J. Mol. Sci.
Laser capture microdissection(LCM)	Laser ablation	Work with tissue sample and retain the native spatial information	The quality of sequencing data was poor，low-throughput,hard to isolate small cells, RNA contamination, need frozen or immobilized tissues	√	Tissue sample	Low	Manual	Using a laser to remove a cell from a tissue sample by local ablation,then using a micropipette to pick up the target cell manually	Emmert-Buck MR et al., 1996, Science.
Nanowells	Fluorescence	High througput,nanogrid automated imaging,reduce cell doublets and exclude dead cells,increase the purity of single cells	Cost uneffective	×	Suspesion	High	Automatic	Selecting single cell by imaged nanowells	Gao, R et al., 2017, Nat Commun.
Fluorescence-activated cell sorting (FACS)	Fluorescence	Thousands of single cells can be isolated physically with higher througtput,multiple surface markers	Lost spatial information, require extensive samples,expensive	×	Suspesion	High	Automatic	Isolating cells from single-cell suspension followed by plate-based processing	Moturu R et al., 2019, Fluorescence Activated Cell Sorting (FACS).
Magnetic-activated cell sorting (MACS)	Magnetic field	Faster,higher througput,both depletion and enrichment of cells can be performed	Only separates two types of cells at a time	×	Suspesion	High	Automatic	The desired cell with magnetic bead attached are captured by the column when passed through a magnetic field gradient, while others are washed away.	Miltenyi S et al., 1990, The Journal of the International Society for Analytical Cytology.
Microfluidic devices	Fluid flow	Increase throughput to tens of thousands of single cells,little sample preparation, low cost，fast and efficient	Lost spatial information and cell surface proteins information, expensive	×	Suspesion	High	Automatic	Devices containing microfluidic channels and reaction chambers controlled by pressure-controlled valves, droplets generated in microfluidics chips, and devices that contain nanowells	Prakadan SM et al., 2017, Nat. Rev. Genet.
Cell barcoding	Combinatorial indexing	Allows libraries from multiple single cells to be sequenced together in the same pool	Lost many cells in combinatorial indexing	×	Suspesion	High	Automatic	Barcoding thousands of cells uniquely using standard plates	Cusanovich DA et al., 2015, Science.
注：√means retain，× means not retain

## Sheet: Table S2.genomic sequencing 
Table S2. Overview of single-cell genomic sequencing technologies.
Technologies	Principles	Description	Variant types detected	Advantages	Limited	Reference
Spectral karyotyping	Cytology	Cytological methods to visualize chromosomes in single cells	Genomic rearrangements	The first qualitative analysis of genomic rearrangements in single cells	Low resolution, limited research field	Navin N et al., 2011,Nature.
Fluorescence in situ hybridization (FISH)	Cytology
Giemsa staining	Cytology
Microarray comparative genomic hybridization (ACGH)	Probe-based	Detecting amplifications and deletions in genomes based on differential hybridization to specific probes coupling with WGA	Copy number	The highest resolution for identifying cnv bofore the breakthrough of NGS	Can not discern copy neutral alterations ( translocations or inversions), limited resolution and reproducibility	Navin N et al., 2011, Nature.
Single-nucleus sequencing (SNS)	NGS	Combining NGSwith FACS and WGA to measure high-resolution copy number profiles of single cells	Copy number	Requiring only sparse read depth	Loss of heterozygosity	Navin N et al ., 2011, Nature.
Single-cell genomic sequencing(SIC-seq)	NGS	Using droplet microfluidics to isolate, fragment, and barcode the genomes of single cells, followed by illumina sequencing of pooled dna at ultra-high-throughput	Barcoded fragments	Isolating and barcoding large DNA molecules	Low coverage per cells	Lan, F et al., 2017, Nat Biotechnol.
Single-cell combinatorial marker sequencing(SCI-seq)	NGS	A method to produce thousands of low-pass single-cell barcoded libraries of linked sequence reads using a transposase-based combinatorial indexing strategy	Copy number	Not requiring specialized microfluidics equipment or droplet emulsification techniques,high throughput	Limited to the detection of copy-number variants	Vitak S A et al., 2017, Nature methods.
Topographic single cell sequencing(TSCS)	NGS	An approach combines laser catapulting and single-cell dna sequencing to measure genomic copy number profiles of single cells and preserving their spatial information in tissue sections	Copy number	Preserving spatial information, mitigating bacterial contamination, minimize dna damage	Separating single cell manually	Casasent A K et al., 2018, Cell.
Single-molecule real-time sequencing of long fragments amplified through transposon insertion (Smooth-seq)	Third-Generation Sequencing (TGS)	A novel third-generation sequencing platform-based single-cell whole-genome sequencing method for detect SVS and ECDNAS	Structure variations (SVS) and extra-chromosomal circular dnas (ECDNAS)	Long high-fidelity reads, accurate SV detection by capture the complete variant structures directly	Limited accuracy in detection of CNVs and SNVs relatively,no adequate depth as NGS does	Fan, X et al., 2021, Genome Biol.

## Sheet: Table S3.transcriptomic sequen
Table S3. Overview of single-cell transcriptomic sequencing technologies
Technologies	Description	Advantages	Limitations	Throughput	Single-cell isolate	Barcode	The usage of UMI sequences	cDNA	Year	References
Tang2009	Combination of an improved unbiased amplification of cdna from single cells with well over a 100 million reads, or a few gigabases of cDNAs on solid system.	Capture full-length cdnas, reasonable cutoff of the cDNA size selection	Can't detect mRNA without a poly(A) tail or longer than 3kb, can't discriminate between sense and antisense transcripts	Low	Single PCR tube	No	No UMI	3' end preferred full length	2009	Tang F et al., 2009,Nature Methods.
Quartz-seq	A simple and highly quantitative single-cell RNA-seq approach for detecting various non-genetic cellular heterogeneity quantitatively and discriminate different cell types and/or cell-cycle phases more easily	Simple, higher reproducibility, sensitivity and quantitative, robust against high GC content and shorter cDNA	Low throughput	Low	Single pcr tube	No	No UMI	3' end preferred full length	2013	Sasagawa y et al., 2013, Genome Biology.
Quartz-seq2	Modified by Quart-seq	Cost effective	Low throughput	Low	Single pcr tube	Yes	Yes	3' end preferred full length		Sasagawa y et al., 2018, Genome Biol.
Sc3-seq	A method based on pcr amplification followed by 3-prime-end enrichment for highly quantitative, parallel and cost-effective measurement of RNA in single cells	Highly quantitative performance, excellent coverage and accuracy, precise quantification of RNAs with small depth of sequence reads	Low by-products	Low，1-10000	Single pcr tube	No	No UMI	3' end preferred	2015	Nakamura t et al., 2015, Nucleic acids research.
Super-seq	A single-cell universal poly(A)-independent RNA sequencing method to detect both polyadenylated and non-polyadenylated RNAs in single cells with mini contamination from rRNAS	Highly sensitive and reproducible to simultaneously detect both poly(A)+ and poly(A)- RNA	Low throughput	Low	Single pcr tube	No	No UMI	Whole transcriptome	2015	Fan x et al., 2015, Genome Biology.
Matq-seq	Multiple annealing and dC-tailing-based quantitative single-cell RNA-seq	Highly sensitive and quantitative, low technical noise, removes RCR bias	Expensive	Low	Single pcr tube	No	Hexamer UMI	Whole transcriptome	2017	Sheng k et al., 2017, Nature Methods.
Strt-seq	A method for quantitative single -cell mRNA by sequencing mRNA 5′ ends using a template-switching mechanism	Save time and cost	Nonlinear amplification,low capture efficiency,inteRNAl reads can't be bar coded,can't detect alteRNAtive spliced transcripts	Moderate	96/384-well plate	Yes	Yes	5' end preferred	2011	Islam, s et al., 2017, Nat Protoc.
Smart-seq	A single-cell RNA-sequencing protocol with markedly improved transcriptome coverage, which samples cdnas from more than just the ends of mRNAs	High coverage of transcripts	Low throughput，time-consUMIng	Low	Single pcr tube	No	No UMI	Whole transcriptome	2012	Ramsköld, d et al., 2012, Nat Biotechnol.
Smart-seq2	Optimized method by Smart-seq with improved sensitivity, accuracy and full-length coverage across transcripts	Full-length coverage of transcripts	Low throughput，high cost	Low	Single pcr tube	No	No UMI	Whole transcriptome	2013	Picelli, s et al., 2014, Nat Protoc.
Drop-seq	Profiling thousands o+B13f individual cells quickly by separating them into nanoliter-sized aqueous droplets, associating a different barcode with individual cell’s RNAs, then sequencing them all together.	High throughtput	Complex, high equipment requirements and high cost	High	Water droplets in oil	Yes	8bp UMI	3' end preferred	2015	Macosko e z et al., 2015 Cell.
Patch-seq	Combines whole-cell electrophysiological patch-clamp recordings, single-cell RNA-sequencing and morphological characterization	Classify neuronal cell types and the functional characterization of single neurons	Complex, low throughput	Low	Single pcr tube	No	No UMI	Whole transcriptome	2015	Cadwell, c et al., 2016, Nat Biotechnol.
Cel-seq	Overcoming the challenged of small starting amounts of RNA by barcoding and pooling samples before amplifying mRNA linearly using one round of in vitro transcription	Linear, sensitive, and reproducible, highly multiplexed	Category specificity to mRNA, 3′ bias, sensitivity to small copy numbers	Low	96/384-well plate	Yes	6bp UMI	3' end preferred	2012	Hashimshony t et al., 2012, Cell Reports.
Cel-seq2	A modified version of cel-seq with threefold higher sensitivity, lower costs, and less hands-on time	Cost effective, efficient library building	Time-consUMIng	Low	96/384-well plate	Yes	6bp UMI	3' end preferred	2016	Hashimshony t et al., 2016, Genome Biology.
Mars-seq	Automated massively parallel single-cell RNA sequencing approach for analyzing in vivo transcriptional states in thousands of single cells	Automat, combined with unsupervised classification algorithms	Low throughput	Low	96/384-well plate	Yes	8bp UMI	3' end preferred	2014	Jaitin d a et al., 2014, Science.
Masc-seq	Analysing expression profiles in single cells by combining cell imaging with high-throughput single-cell RNA sequencing	High effcieny,lowering technical variability, costs and labour.	Complex	High	96/384-well plate	Yes	8bp UMI	3' end preferred	2016	Vickovic, s et al., 2016, Nat Commun.
Indrops	A high-throughput droplet-microfluidic approach for barcoding the RNA from thousands of single cells	High capture efficiency, low noise profile, cost effective	Equipment requirements are high cost, high cost, and time consUMIng	High	Water droplets in oil	Yes	Yes	3' end preferred	2015	Klein a m et al., 2015, Cell.
Dp-seq	Uses a defined set of heptamer primers to amplify the majority of expressed transcripts from limiting amounts of mRNA, while preserving their relative abundance	Excellent reproducibility and sensitivity, cost effective, low amounts of mRNA	Low throughput	Low	Single pcr tube	No	No UMI	5' end preferred	2013	Bhargava et al., 2013, Sci Rep.
Cyto-seq	Enables routine, digital gene expression profiling of thousands of single cells across an arbitrary number of genes, without using robotics or automation	Simple, low cost, high sensitivity	High equipment requirements	High	Picoliter well	Yes	Yes	Whole transcriptome	2015	Fan h c et al., 2015, Science.
Malbac-RNA	Single-cell transcriptome amplification method based on multiple annealing and looping-based amplification cycles RNA sequencing	High detection efficiency, accuracy and reproducibility	Low throughput	Low	Single pcr tube	No	No UMI	Whole transcriptome	2015	Chapman a r et al., 2015, Plos One.
SCRB-seq	Single-cell RNA barcoding and sequencing, using UMIs to remove amplification bias and early cell barcodes to reduce costs	Low-cost, simple steps, high throughput	Mediocre sensitivity,cause serious degradation of RNA with incubation at high temperature	High	96/384-well plate	Yes	10bp UMI	3' end preferred	2014	Bagnoli et al., 2018, Nat Commun.
McSCRB-seq	Molecular crowding SCRB-seq， systematically optimized the sensitivity and efficiency of SCRB-seq	High sensitivity and efficiency	High costs of the reaction	High	96/384-well plate	Yes	10 bp UMI	3' end preferred	2018	Bagnoli et al., 2018, Nat Commun.
Sinc-seq	Combine microfluidic method that fractionates nuclear and cytoplasmic RNAs physically and a subcellular RNA-seq pipeline to dissect RNA expressions in the individual subcellular compartment	Compare gene expressions between a nucleus, a cytoplasm, and a whole cell of the same single cell directly and quantitatively	Complex	Low	Mocrofluid	No	No UMI	Whole transcriptome	2018	Abdelmoez m n et al., Genome Biology.
Split-seq/ microsplit(microbe）	A single-cell RNA-seq (scRNA-seq) method that labels the cellular origin of RNA through combinatorial barcoding	Compatible with fixed cells or nuclei, allows efficient sample multiplexing, requires no customized equipment	Complex	High	Fix cells	Yes	Yes	Whole transcriptome	2018	Rosenberg a b et al., 2018, Science.
Sci-RNA-seq	A combinatorial indexing method to uniquely label the transcriptomes of large numbers of single cells or nuclei	Cost effective, minimize perturbations to cell state or RNA integrity, scalable, does not require specializec equipment	Effective for large samples	High	96/384-well plate	Yes	8bp UMI	3' end preferred full length	2017	Cao j et al., 2017, Science.
Microwell-seq	A simple method to profile thousands of single cells by transcriptome analysis utilizing an agarose-constructed microwell array and barcoded beads	High-throughput, low-cost	Magnetic beads are expensive	High	Nano-micropores	Yes	Yes	3' end preferred		Han x et al., 2018, Cell.
Seq-well	A nanowell system that uses barcoded mRNA capture beads to create a portable	Low-cost, high throughput	Cost effective	High	Nano-micropores	Yes	Yes	3' end preferred	2017	Gierahn et al., 2017, Nat Methods.
Live-seq	Preserves cell viability during RNA extraction using fluidic force microscopy, allowing to couple a cell's ground-state transcriptome to its downstream molecular or phenotypic behaviour	High resolution, few samples, no harm to cells, high sensitivity	Low throughput, few applications	Low	Mocrofluid	−	−	−	2022	Chen et al., 2022, Nature.
Nanogrid single-nucleus RNA sequencing	A high-throughput 3′ single-nucleus RNA sequencing approach that combines nanogrid technology, automated imaging, and cell selection to sequence up to ~1800 single nuclei in parallel	Effective, flexible	Expensive	Low	Nanogrid	No	10nt	3' end preferred full length	2017	Gao et al., 2017, Nat Commun.
*UMI:unique molecular identifier

## Sheet: Table S4.epigenomic sequencing
Table S4. Overview of single-cell epigenomic sequencing technologies.
Method	Description	Single-cell strategies	Througtput	Coverage	Reference
DNA methylation (5mC)
scRRBS	−	Tube	Low	1.5 million CpG sites	Guo, H et al., 2013,Genome Res.
scBS-seq	−	Tube	Low	3.7 million CpG sites	Smallwood, S. A et al., 2014, Nat. Methods.
scWGBS	−	Plate	Low	1.0 million CpG sites	Farlik, M et al., 2015, Cell Rep.
scWGBS_Gravina	Single-cell were stained and sorted into PCR tubes; DNA was isolated, bisulfite-converted and subjected to library preparation for sequencing.	Tube	Low	2.2 million CpG sites	Gravina, S et al., 2016, Genome Biol.
snmC-seq	−	Plate	Low	5% of the genome	Luo, C et al., 2017, Science.
snmC-seq2	−	Plate	Low	5% of the genome	Luo, C et al.,2018, Nat. Commun.
sci-MET	−	Split pool	Low	0.8% of the genome	Mulqueen, R et al., 2018, Nat Biotechnol.
scXRBS	−	Plate	Low	14.8 million CpGs	Shareef, S. J et al., 2021, Nat. Biotechnol.
DNA methylation (5fC)
scCLEVER-seq	Single cells were picked using mouth pipette and treated with proteinase; MALBAC was used to obtain the whole genome 5fC profiles for library construction.	Tube	Low	60-80% of the genome	Zhu, C et al., 2017, Cell Stem Cell.
DNA methylation (5fC/5caC)
scMAB-seq	Bulk cells were cross-linked with formaldehyde; Nuclei were extracted; Chromatin was sonicated and immobilized; ChIP DNA was spiked-in with unmethylated lambda DNA, then, repaired and ligated to methylated (5mC)custom adapters.	Tube	Low	Based on scRRBS or scBS-seq	Wu, H et al., 2014, Nat. Biotechnol.
DNA methylation (5hmC)
scAba-seq	Single cells were sorted into well plates and 5hmc marks were glucosylated using T4 phage β-glucosyltransferase; Glucosylated DNA was digested with AbaSI, then ligated to an specific adaptor; then, ligated DNA were pooled and amplified using IVT.	Plate	Low	44000 5hmc sites	Mooijman, D et al., 2016, Nat. Biotechnol.
Chromatin accessibility
scDNase-seq	−	Plate	Low	38000 DHSs	Jin, W et al.,2015, Nature.
iscDNase-seq	−	Split pool	High	Genome-wide DHSs	Gao, W et al., 2021, Nucleic Acids Res.
scATAC-seq(1)	−	Plate	Low	Whole genome	Chen, X et al., 2018, Nat. Commun.
scATAC-seq(2)	−	Strip-tubes or plates	Low	Whole genome	Graybuck, L. T et al., 2021, Neuron.
scATAC-seq(3)	−	Nanowell	High	Whole genome	Mezger, A et al., 2018, Nat. Commun.
scATAC-seq(4)	−	Microfluidics	High	5000DHSs	Buenrostro, J. D et al., 2015, Nature.
10×scATAC-seq	−	Droplet	High	Whole genome	Satpathy, A. T et al.,2019, Nat. Biotechnol.
dsc(dsci)ATAC-seq	−	Indexing+Droplet	High	Whole genome	Lareau, C. A et al., 2019, Nat. Biotechnol.
SNuBar-ATAC	−	Indexing+Droplet	High	Across promoters, enhancers and CTCF sites genome-wide	Wang, K et al., 2021, Mol. Cell.
HyDrop-ATAC	−	Droplet	High	/	De Rop, F et al., 2022, Elife.
sciATAC-seq(1)	−	Split pool	High	450 DHSs	Cusanovich, D. A et al.,2015, Science.
sciATAC-seq(2)	−	Split pool	High	/	LaFave, L. M et al., 2020, Cancer Cell.
sciATAC-seq3	−	Split pool	High	/	Domcke, S et al., 2020, Science.
snATAC-seq	−	Split pool	High	/	Li, Y. E et al., 2021, Nature.
sciMAP-ATAC	−	Split pool	High	/	Thornton, C. A et al., 2021, Nat. Commun.
scTHS-seq	−	Split pool	High	/	Lake, B. B et al., 2018, Nat. Biotechnol.
s3-ATAC	−	Split pool	High	/	Mulqueen, R. M et al., 2021, Nat. Biotechnol.
scMnase-seq	Single cells were digested and sorted by Mnase and FACS; Circular DNA was spiked-in during processing of samples; End-repair, A/T ligation and PCR amplification were performed for preparing scMNase-seq libraries.	FACS	High	0.5–1 million	Gao, W et al., 2020, Nat Protoc.
FAIRE-seq	Bulk chromatin were cross-linked using formaldehyde, sonicated and subjected to phenol-chloroform extraction.DNA fragments were then sequenced.	Tube	Low	~80000 open chromatin sites	Gaulton, K et al., 2010, Nat Genet.
Histone modification/DNA-binding proteins
Drop-ChIp	−	Droplet	High	1000 H3K4me2 peaks	Rotem, A et al., 2015, Nat. Biotechnol.
scChIP-seq	−	Droplet	High	About 1000 peaks	Grosselin, K et al., 2019, Nat. Genet.
sc-itChIP-seq	−	Split pool	Low	/	Ai, S et al., 2019, Nat. Cell Biol.
scChIC-seq	−	Plate	Low	/	Ku, W. L et al., 2019, Nat. Methods.
uliCUT&RUN	−	Tube or Plate	Low	/	Hainer, S. J et al., 2019, Cell.
iscChIC-seq	−	Split pool	High	/	Ku, W. L et al., 2021, Genome Res.
scCUT&Tag(1)	−	Nanowell	High	/	Kaya-Okur, H. S et al., 2019, Nat. Commun.
scCUT&Tag(2)	−	Droplet	High	/	Wu, S. J et al., 2021, Nat. Biotechnol.
scCUT&Tag(3)	−	Droplet	High	/	Bartosovic, M et al., 2021, Nat. Biotechnol.
CoBATCH	−	Split pool	High	/	Wang, Q et al., 2019, Mol. Cell.
iACT-seq	−	Split pool	High	/	Carter, B et al., 2019, Nat. Commun.
sciTIP-seq	−	Split pool	High	/	Bartlett, D. A et al., 2021, Cell Biol.
Nuclear-lamina interactions
scDamID	Clonal cell lines with controlled expression of Dam-LmnB1 were sorted into single cell; digested and sequential addition of reagents without any purification of the DNA.	Plate	Low	450000 Dam/DpnI sites	Kind, J et al., 2015, Cell.
3D chromatin architecture
scHi-C(1)	−	Plate	Low	1000 contacts	Nagano, T et al., 2013, Nature.
scHi-C(2)	−	Plate	Low	/	Stevens, T. J et al., 2017, Nature.
scHi-C(3)	−	Plate	Low	/	Nagano, T et al.,2017, Nature.
snHi-C	−	Plate	Low	400000 contacts	Flyamer, I. M et al., 2017, Nature.
Dip-C	−	Plate	Low	/	Tan, L et al., 2018, Science.
sciHi-C	−	Split pool	High	9000 contacts	Ramani, V et al., 2020, Methods.
s3-GCC	−	Split pool	High	/	Mulqueen, R. M et al., 2021, Nat. Biotechnol.
scSPRITE	−	Split pool	High	/	Arrastia, M. V et al., 2022, Nat. Biotechnol.
− means have described in Preissl et al, 2022.

## Sheet: Table S5.multi-omics
Table S5. Overview of single-cell multi-omic methods.
Methods	Description	Single-cell strategies	Throughput	Reference
mRNA+DNA
G&T-seq	Cell isolated by FACS;DNA and polyA(+) mRNA are separated using a modified oligo-dT bead strategy. Then the DNA and RNA are amplified and sequencing libraries are prepared.	Plate	50-200	Macaulay I C et al., 2016, Nat Protoc.
DR-seq	Hand pick single cell and lyse;reverse transcription with barcoded primer;gDNA and single-stranded cDNA are amplified using a quasilinear amplification strategy.The sample is split into two halves and processed separately to amplify and sequence gDNA or cDNA.	Tube	1-100	Dey S S et al., 2015, Nat Biotechnol.
TARGET-seq	Cells are sorted into plates and lyse.OligodT-ISPCR primed polyadenylated mRNA and target-specific primers primed mRNA molecules of interest. Then using ISPCR adaptors to amplify polyA-cDNA, and target-specific cDNA and gDNA primers to amplify amplicons of interest. An aliquot of the resulting cDNA+amplicon mix was used for preparing the genotyping library and another aliquot for preparing the tr…	Plate	Low	Rodriguez-Meira A et al., 2019, Mol Cell.
SCGT	Single cells are collected, frozened and lyse.the polyA tailed mRNAs are selectively pulled down by oligo-dT peptidyl nucleic acid beads. global mRNA amplifying after reverse transcription and terminal deoxynucleotide transferation using poly C primers. The resultant cDNA products are subjected to RNA-seq and alignment to the RefSeq. collect the polyA tailed mRNAs wash-off fractions containing gD…	Tube	low	Li W et al., 2015, Mutat Res.
SIDR	Incubation of cells with antibody-conjugated magnetic mocrobeads;Sorting bead-labelled single cells into a 48-well microplate and hypotonic lysis;Physical isolation of genomic DNA and total RNA,then amplifying.	Plate	Low	Han K Y et al.,2018,Genome Res.
mRNA+DNA methylation
scM&T-seq (5mC)	−	Plate	50-100	Angermueller C et al., 2016 Nat Methods.
scMT-seq(5mC)	−	Tube	1-100	Hu Y et al., 2019 New York: Humana.
snmCT-seq	Single cells or nuclei are sorted into plates.Reverse transcription with oligo-dT primer.cDNA amplification and digestion of unincorporated DNA oligos.Bisulfite conversion and library preparation.	Plate	Low	Luo et al., 2018, Biorxiv.
sc-GEM	Single cells are sorted by FACS.combines single-cell restriction analysis of methylation (SCRAM) assay with single-cell RT-qPCR and single-cell genotyping by next-generation sequencing.performed on the C1 Single-Cell Auto Prep System (Fluidigm) with scripts.	Plate	Low	Cheow, L et al., 2016, Nat Methods.
mRNA+Chromatin accessibility
scCAT-seq	−	Plate	Low	Liu L et al., 2019, Nat Commun.
sci-CAR	−	Split pool	1000-20000	Cao J et al., 2018, Science.
SNARE-seq	−	Droplet	High	Chen S et al., 2019, Nat. Biotechnol.
SNARE-seq2	−	Split pool	High	Plongthongkum, N. et al., 2021, Nat. Protoc.
Paired-seq	−	Split pool	High	Zhu C et al., 2019, Nat. Struct. Mol. Biol.
SHARE-seq	−	Split pool	High	Ma, S et al., 2020, Cell.
ASTAR-seq	−	Microfluid	High	Xing, Q. R et al., 2020, Genome Res.
SNuBar-ARC	−	Indexing+Droplet	High	Wang, K. et al., 2021, Mol. Cell.
mRNA+Histone modifications
Paired-tag	−	Split pool	High	Zhu, C et al., 2021, Nat. Methods.
CoTECH	−	Split pool	High	Sun, Z et al., 2021, Nat. Commun.
scSET-seq	−	Plate	High	Stoeckius, M et al., 2017, Nat. Methods.
mRNA+spatial information
Slide-seq	Encodes spatial information where cells are located within a tissue in barcodes and uses sequencing as a readout for both location and transcript quantification	Tissue	High	Rodriques S G et al., 2019, Science.
Geo-seq	Mapping the spatial-specific transcriptome by combining laser-capture dissection with scRNA-seq	Tissue	Low	Chen, J et al., 2017, Nat. Protoc.
MERFISH (a massively parallelized form of smFISH)	Associate unique barcodes with individual RNA species using a combinatorial labeling approach and then by reading out these barcodes through a series of sequential hybridization and imaging measurements.	Tissue	100-40000	Moffitt J R et al., 2016, Methods Enzymol.
ST-RNA-seq	Plant tissue sections are positioned on top of the array surface, fixed and stained with conditions optimized to preserve and visualize plant morphological structures, and imaged. Species-specific treatments for tissue permeabilization allowing a controlled vertical diffusion of transcripts to the array surface where they bind to the corresponding barcoded oligonucleotides. cDNA synthesis is perf…	Tissue sections	High	Giacomello S et al., 2017, Nat Plants.
STAR-map	Cell RNA is first labeled by DNA exploration and then enzymatically expanded. DNA amplicons are then anchored through in situ polymer networks and proteins and lipids are removed, transforming the tissue into a 3D hydrogel DNA chip. Then, to identify and quantify the abundance of RNA species displayed by DNA amplicons, the identity of each species is encoded as a five-base barcode and read by in …	Tissue	100-30000	Wang X et al., 2018, Science.
seqFISH+	Super-resolution imaging and multiplexing of 10,000 genes in a single cell using sequential hybridization and standard confocal microscopy imaging	Tissue	High	Eng C H L et al., 2019, Nature.
osmFISH	Each RNA molecule is visualized as a diffraction limit point when binding to 20 nucleotide-long fluorescently labeled DNA probes. Each round of hybridization targets multiple transcripts, distinguished by fluorescent colors. After image acquisition, the next round of hybridization is performed by formamide melt removal detection probe	Tissue	1000-5000	Codeluppi, S et al., 2018, Nat Methods.
seqFish	Multiplexed error-robust FISH (MERFISH) can achieve near-genome-wide, spatially resolved RNA profiling of single cells	Tissue	100-20000	Xia et al., 2019, Proceedings of the National Academy of Sciences.
mRNA+Cell surface protein
CITE-seq	Using oligonucleotide-labeled antibodies to integrate cellular protein and transcriptome measurements into an efficient, single-cell readout.	Barcoding+Droplet	1000-10000	Stoeckius M et al., 2017, Nat Methods.
REAP-seq	Combine DNA-labeled antibodies and droplet microfluidics to measure gene and protein expression levels in single cells	Barcoding+Droplet	1000-10000	Peterson V M et al., 2017, Nat Biotechnol.
PLAYR	Cell fixation,permeabilization and antibody staining;PLAYR probe pair hybridization;backbone and insert hybridization;backbone and insert ligation;rolling circle amplification;detection.	Plate	Low	Frei A P et al., 2016, Nat Methods.
PEA/STA	Encode the abundance of both RNAs and proteins in DNA space using reverse transcription and proximity extension assays.	Plate	Low	Genshaft A S et al., 2016, Genome Biol.
mRNA+intracellular protein
DBiT-seq	DNA barcodes are passed to the surface of tissue slides using parallel microfluidic channels, cross-streams of two sets of barcodes A1-50 and B1-50, and then in situ ligation produces 2D mosaics of tissue pixels.	Droplet+barcode	High	Liu et al., 2020, Cell.
NA	DNA polymerase activity of reverse transcriptase is utilized to perform proximity extension assays and complementary DNA synthesis simultaneously in the same reaction.	Plate	50-100	Genshaft, A. S. et al., 2016, Genome Biol.
NA	Single isolated cells are lysed and isolated for individual RNA or protein analysis. Probe proteins using a homogeneous affinity-based proximity extension assay (PEA). When homologous antibodies bind to the target protein, the attached oligonucleotides are approached and can be extended by polymerization to produce amplified DNA reporter molecules, which are subsequently quantified by high-throug…	Plate	50-200	Darmanis, S. et al., 2016, Cell Rep.
mRNA+protein–DNA interactions
scDam&T-seq	Single cells are sorted into plates by FACS. poly-adenylated mRNA is reverse transcribed into cDNA. digested followed by adapter ligation, cells are pooled, and cDNA and ligated gDNA molecules are simultaneously amplified by in vitro transcription. Finally, the amplified RNA molecules are processed into Illumina libraries.	Plate	Low	Rooijers, Koos et al., 2019, Nature biotechnology vol.
DNA methylation+Chromatin accessibility
scNoMe-seq	−	Tube	1-100	Pott S. et al., 2017, eLife.
DNA methylation+Chromatin conformatin
scMethyl-Hic	−	Plate	Low	Li G et al., 2019, Nat Methods.
snm3C-seq	−	Plate	Low	Lee, D. S. et al., 2019, Nat. Methods.
mRNA+CRISPR Perturbation
CROP-seq	Pooled CRISPR screening with single-cell transcriptome readout.	Droplet	High	Datlinger P et al., 2017, Nat Methods.
Mosaic-seq	Uses a CRISPR barcoding system to measure single cell's transcriptome and its sgRNA modulators, thus quantifying the effects of enhancer repression in single cells.	Barcoding	High	Xie S et al., 2017, Mol Cell.
Pertub-seq	Combines droplet-based single-cell RNA-seq with a strategy for barcoding CRISPR-mediated perturbations, allowing many perturbations to be profiled in pooled format.	Droplet	High	Adamson B et al., 2016, Cell.
CRISP-seq	A pooled gRNA library promotes gene KOs in Cas9-expressing cells through lentiviral infection, resulting in single or multiple gene KOs. Each gRNA in the pooled library is detected together with the cell transcriptome through the expressed unique guide index during single-cell RNA-seq.	Droplet	High	Jaitin D A et al., 2016, Cell.
mRNA+lineage
scGESTALT	Combines the lineage recording capabilities of GESTALT with cell-type identification by single-cell RNA sequencing, relying on an inducible system that enables barcodes to be edited at multiple time points, capturing lineage information from later stages of development.	Barcoding	1000-10000	Raj, Bushra et al., 2018, Nature biotechnology.
ScarTrace	Integrates a nested PCR step after transcriptome conversion to cDNA into the sorting and robot-assisted transcriptome sequencing (SORT-seq) protocol.	Plate	1000-10000	Alemany et al., 2018, Nature.
LINNAEUS	Cas9 produces short insertions or deletions at its target sites which are heritable that can be used for lineage analysis and read-out by scRNA-seq. Injected Cas9 and an sgRNA for RFP into individual for marking. analyzed the scars by targeted sequencing of RFP transcripts in single-cell suspension . and sequenced the transcriptome of the same cells by conventional scRNA-seq using droplet microfl…	Barcoding	1000-10000	Spanjaard, B et al., 2018, Nat. Biotechnol.
Lineage+Spatial information
MEMOIR	A synthetic system that enables cells to record lineage information and event histories in the genome in a format that can be subsequently read out of single cells in situ.	Plate	10-100	Frieda, K. L. et al., 2017, Nature.
Chromatin accessibility+CRISPR Perturbation
Pertub-ATAC	Cells captured on the Integrated Fluidics Circuit in single-cell chambers and subjected to lysis and DNA transposition. CRISPR sgRNAs or sgRNA-identifying barcodes from each cell are reverse transcribed (RT) using target-specific primers. All chamber contents are then amplified by PCR. Single-cell libraries are collected and sgRNA or ATAC amplicons are further amplified separately with cell-ident…	Microfluid	High	Rubin A J et al., 2019, Cell.
Chromatin accessibility+Protein
ASAP-seq	−	Droplet	High	Mimitou, E. P et al., 2021, Nat. Biotechnol.
Pi-ATAC	−	Plate	Low	Chen, X et al., 2018, Nat. Commun.
PHAGE-ATAC	−	Droplet	high	Fiskin, E et al.,2021, Nat. Biotechnol.
Open Chromatin +T cell receptor(TCR)
T-ATAC-seq	Cells are captured individually, then, subjected to ATAC-seq, RT of TRA and TRB transcripts, and amplification of ATAC-seq and TCR-seq amplicons in nanoliter-scale reaction volumes. Single-cell libraries were then amplified with cell-identifying barcodes and analyzed by high-throughput sequencing.	Microfluid	High	Satpathy et al., 2018, Nature medicine.
Histone modifications+Protein
scCUT&Tag-pro	−	Droplet	High	Zhang, B et al.,2022, Nat. Biotechnol.
Histone modifications+Spatial information
NA	Histone modifications of individual genomic loci are displayed at single-cell resolution in formaldehyde-fixed paraffin-embedded tissue sections based on binding in situ hybridization and proximity ligation assays.	Tissue sections	10-100	Gomez, D et al., 2013, Nat. Methods.
Heterchromatin+chromatin accessibility
scGET-seq	−	Droplet	High	Tedesco, M et al., 2022, Nat. Biotechnol.
Multiple histone modifications
scMulti-CUT&Tag	−	Droplet	High	Gopalan, S et al., 2021, Cell.
mRNA+Chromatin accessibility+Protein
DOGMA-seq	−	Droplet	High	Mimitou, E. P. et al.,2021, Nat. Biotechnol.
TEA-seq	−	Droplet	High	Swanson, E et al.,2021, Elife.
NEAT-seq	−	Droplet	High	Chen, A. F et al., 2022, Nat. Methods.
mRNA+DNA methylation+Chromatin accessibility
iscCOOL-seq（scCOOL-seq2）	−	Plate	Low	Gu C et al., 2019, Cell Res.
scNOMeRe-seq(5mC)	−	Tube	Low	Wang, Y et al., 2021, Nat. Commun.
scNMT-seq(5mC)	−	Plate	1-100	Clark S J et al., 2018, Nat Commun.
snmCAT-seq	−	Plate	Low	Luo, C et al.,2022, Cell Genom.
scChaRM-seq	Single cell are sorted and digested.Released of gDNA and bisulfite convert. Magnetic bead separation of mRNA.Pooling & barcoded RNA and DNA libraries construct.	Barcoding	High	Yan R et al., 2021, Cell Stem Cell.
mRNA+DNA+DNA methylation
scTrio-seq(5mC)	−	Tube	1-100	Hou Y et al.,2016, Cell Res.
scTrio-seq2	−	Tube	Low	Bian, S et al., 2018, Science.
mRNA+Protein+Spatial information
DSP	A slide-mounted FFPE tissue section undergoes antigen retrieval and incubation with a cocktail of PC-oligo-labeled primary antibodies or mild proteinase K digestion and hybridization of RNA probes. Then, slides are loaded into the DSP instrument and scanned for each sample to produce a digital image of the tissue morphology based on the fluorescent markers. This scan guides the selection of ROIs …	Tissue sections	1-5000	Merritt CR et al., 2020, Nat Biotechnol.
mRNA+clonotypes+T cell receptor+CRISPR Perturbation
ECCITE-seq	Use CITE-seq and the related Cell Hashing method for multiplexing and doublet detection, allowing to detect surface proteins together with the scRNA-seq and clonotype features.	Barcoding	High	Mimitou E P et al., 2019, Nat Methods.
mRNA+DNA methylation+DNA copy number variation+Chromatin accessibility+chromatin ploidy
scCOOL-seq(5mC)	−	Plate	1-100	Guo F et al., 2017, Cell Res.
− means have described in Preissl et al, 2022.

## Sheet: Table S6.Integrative algorithm
Table S6. Integrative algorithms for multiple sc-Omics Data.
Methods	Data types	Categories	Data samples	Resource	Reference
BREM-SC	Matched data	Probabilistic modeling	Transcriptpme + proteome	https://github.com/tarot0410/BREMSC	Wang, X et al., 2022, Nucleic Acids Res.
scAI	Matched data	Laten space modeling	Transcriptpme + chromatin accessiblity	https://github.com/sqjin/scAI	Jin S et al., 2020, Genome Biol.
MOFA/MOFA+	Matched data	Feature projection	Transcriptpme + chromatin accessiblity	https://github.com/bioFAM/MOFA2	Argelaguet, R et al., 2022, Genome Biol.
totalVI	Matched data	Laten space modeling	Transcriptpme + proteome	https://github.com/YosefLab/scvi-tools	Gayoso A et al., 2021, Methods.
CiteFuse	Matched data	Laten space modeling	Transcriptpme + proteome	https://github.com/SydneyBioX/CiteFuse	Kim HJ et al., 2020, Bioinformatics.
Seurat 4.0	Matched data	Laten space modeling	Transcriptpme + proteome	https://github.com/satijalab/seurat	Hao Y et al., 2021,Cell.
LASSO	Matched data	Laten space modeling	Transcriptpme + chromatin accessiblity	https://www.datatechnotes.com/2018/10/LASSO	Cao et al., 2018, Science.
Seurat intergration3	Matched data	Feature projection	Transcriptome+chromatin accessibility	https://satijalab.org/seurat	Stuart, T. et al., 2019, Cell.
SingleCellFusion	Matched data	Decomposition	Snmethylcytosine+chromatin accessibility+transcriptome	https://github.com/mukamel-lab/SingleCellFusion	Luo, C et al.,2022, Cell Genom.
Stereoscope	Unmatched data	Group matching	Transcriptome+spatial transcriptome	https://github.com/almaan/stereoscope	Andersson A et al., 2020, Commun.
MAESTRO	Unmatched data	Group matching	Transcriptome+chromatin accessibility	https://github.com/liulab-dfci/MAESTRO	Wang C et al., 2020, Genome Biol.
STvEA	Unmatched data	Comon features	Multiplexed immunohistochemistry+simultaneous epitope and transcriptome	https://github.com/CamaraLab/STvEA	Govek KW et al., 2021, Sci. Adv.
Clonealign	Unmatched data	Comon features	Transcriptome+dna	https://github.com/kieranrcampbell/clonealign	Campbell KR et al., 2019, Genome Biol.
Seurat 3.0	Unmatched data	Comon features	Transcriptome+chromatin accessibility	https://github.com/satijalab/seurat	Stuart T et al., 2019, Cell.
LIGER	Unmatched data	Comon features	Transcriptome+methylome,transcriptome+chromatin accessibility	https://github.com/welch-lab/liger	Welch JD et al., 2019, Cell.
MAGAN	Unmatched data	Aligning spaces	Multiplexed immunohistochemistry+transcriptome	https://github.com/KrishnaswamyLab/MAGAN	Amodio M et al., Aligning Biological Manifolds.
MATCHER	Unmatched data	Aligning spaces	Transcriptome+chromatin accessibility	https://github.com/jw156605/MATCHER	Welch JD et al., 2017, Genome Biol.
MMD-MA	Unmatched data	Aligning spaces	Transcriptome+methylome	https://bitbucket.org/noblelab/2019_mmd_wabi/src/master/	Liu J et al., 2019, Jointly Embedding Multiple Single-Cell Omics Measurements.
UnionCom	Unmatched data	Aligning spaces	Transcriptome+methylome	https://github.com/caokai1073/UnionCom	Cao K, Bai et al., 2020, Bioinformatics.
SCOT	Unmatched data	Aligning spaces	Transcriptome+chromatin accessibility	https://github.com/rsinghlab/SCOT	Demetci et al., 2020, Gromov-Wasserstein optimal transport to align single-cell multi-omics data.
Autoencoder	Unmatched data	Artificial neural network	Have yet to be applied at the single-cell	https://en.wikipedia.org/wiki/Autoencoder	Huang, S et al., 2017, Front.
LIGER	Unmatched data	Decomposition	Transcriptome+chromatin accessibility	https://macoskolab.github.io/liger/	Welch, J. D et al., 2019, Cell.
EpiScanpy	Unmatched data	Feature projection	Transcriptome+chromatin accessibility+methylome	https://github.com/colomemaria/epiScanpy	Danese, A et al., 2021, Commun.
Harmony	Unmatched data	Regression modeling	Transcriptome+spatial transcriptome	https://github.com/immunogenomics/harmony	Korsunsky, I et al., 2019, Methods.
Symphony	Unmatched data	Regression modeling	Transcriptome+cell surface protein	https://github.com/immunogenomics/symphony	Kang, J. B et al., 2021, Commun.
Seurat WNN4	Unmatched data	Feature projection	Transcriptome+cell surface protein	https://www.github.com/satijalab/seurat	Hao, Y et al., 2021, Cell.

## Sheet: Table S7.Analytical Tools 
Table S7. Analytical tools for multiple sc-Omics data.
Tools	Strageies	Data	Implemented in	Resource	Reference
Seurat3	CCV	mRNA, Chromatin accessibility/Protein/Spatial information	R	https://satijalab.org/seurat/	Stuart, T et al., 2019, Cell.
LIGER	iNMF	mRNA, DNA methylation	R	https://github.com/MacoskoLab/liger	Welch, J et al., 2019,Cell.
MOFA/MOFA+	GFA,VB	mRNA, DNA methylation/Protein	R/Python	https://github.com/bioFAM/MOFA2)	Argelaguet, R et al., 2018, Biol.
UnicomCom	Unsupervised topological alignment	Diverse data types	Python	https://github.com/caokai1073/UnionCom	Cao, K et al., 2020, Bioinformatics.
BIOMEX	combination of different methods	Diverse data types	Python	https://www.vibcancer.be/software-tools/BIOMEX	Taverna, F et al., 2022, Nucleic Acids Res.
CoupledNMF	Nonnegative matrix factorization	mRNA, Epigenomic profile	Python	http://web.stanford.edu/~zduren/CoupledNMF/	Zhana Duren et al., 2018, Proc Natl Acad Sci U S A.
MAESTRO	Model-based analysis	mRNA, Epigenomic profile	R/Python	http://github.com/liulab-dfci/MAESTRO	Wang, C et al., 2022, Genome Biol.
SOMatic	Artificial neural network	mRNA, Epigenomic profile	R	https://github.com/csjansen/SOMatic	Jansen, C et al., 2019, PLoS Comput Biol.
TimeReg	Non-negative matrix factorization	mRNA, Epigenomic profile	R	https://github.com/scheike/timereg	Duren, Z et al., 2020, Genome Res.
scAI	Iterative learning	mRNA, Epigenomic profile	R/Python	https://github.com/sqjin/scAI	Jin, S et al., 2020, Genome Biol.
BREM-SC	Bayesian approach	mRNA, protein	R	https://github.com/tarot0410/BREMSC	Wang, X et al., 2020, Nucleic Acids Res.
NovoSpaRc	Optimal transport	mRNA, Spatial information	Python	https://github.com/rajewsky- lab/novosparc	Nitzan, M et al., 2019, Nature.
MATCHER	Manifold alignment	mRNA, DNA methylation,chromatin accessibility	Python	https://github.com/jw156605/MATCHER	Welch et al.,2017, Genome Biol.
Clonealign	VB	mRNA, DNA copy	R	http://www.github.com/kieranrcampbell/clonealign	Campbell, K.R et al., 2019, Genome Biol.
MIMOSCA	Linear	mRNA, gene perturbation	Python	https://github.com/asncd/MIMOSCA	Dixit, A et al., 2016, Cell.
MUSIC	TOPIC	mRNA,CRISPR perturbation	R	https://github.com/bm2-lab/MUSIC	Duan, B et al., 2019, Commun.
Giotto	HMRF	mRNA, Spatial information	R	https://rubd.github.io/Giotto_site/	Dries, R et al., 2019
Trendscreek	MPP	mRNA, Spatial information	R	https://github.com/edsgard/trendsceek	Edsgard, D et al., 2018, Methods.
SpatialDE	MNM	mRNA, Spatial information	Python	https://github.com/Teichlab/SpatialDE	Svensson, V et al., 2018, Methods.
Scvi-tools	A Python library for deep probabilistic analysis of single-cell omics data	Multi-modal analysis of CITE-seq	Python	https://scvi-tools.org/	Gayoso, A et al., 2022, Nat Biotechnol.
WashU Browser	–	Linear genome sites	Python	https://epigenomegateway.wustl.edu/	Li, Daofeng et al., 2022, Nature Methods.
DeepLoop	Deep learning	Hi-C data	R/Python	https://github.com/JinLabBioinfo/DeepLoop	Zhang, S et al., 2022, Nat Genet.
